# Supplementary material for: A Comparative Study of PMETAC-Modified Mesoporous Silica and Titania Thin Films for Molecular Transport Manipulation
Source: Polymers (Basel). 2022 Nov 9;14(22):4823. doi: 10.3390/polym14224823 (PMC9692692; doi:10.3390/polym14224823)
Supplement: Supplementary file 1 [file polymers-14-04823-s001.zip]

Archive with 1 entries (1 files):
- polymers-1935954-supplementary.pdf
